# Supplementary material for: Changes in Skeletal Integrity and Marrow Adiposity during High-Fat Diet and after Weight Loss
Source: Front Endocrinol (Lausanne). 2016 Jul 27;7:102. doi: 10.3389/fendo.2016.00102 (PMC4961699; doi:10.3389/fendo.2016.00102)
Supplement: Supplementary file 1 [file Data_Sheet_1.XLSX]

## Sheet: Tibia Bone and MAT
			Trabecular Parameters (Tibia)								Cortical Parameters (Tibia)						Regional Marrow Adiposity (Tibia)
Mouse Number	Diet Duration (weeks)	Group	Total Volume (mm^2)	Bone Volume (mm^2)	Bone Volume Fraction (%)	Structure Model Index	Trabecular number (1/mm)	Trabecular thickness (mm)	Trabecular Spacing (mm)	Bone Mineral Content (mg HA)	Mean Thickness (mm)	Iyy (mm^4)	Marrow Area (mm^2)	Cortical Area (mm^2)	Total Area (mm^2)	Tissue Mineral Density (mg/cc)	Proximal Epiphysis (mm^3)	Proximal Metaphysis (mm^3)	GP to T/F J (mm^3)	Distal Tibia (mm^3)
1	12	Chow	1.5593	0.4058	0.2602	1.444	5.8543	0.0569	0.1517	212.142	0.209	0.12644	0.57831	0.71676	1.29507	1225.39	N/A	0.0504	0.0923	1.3576
2	12		1.4488	0.5622	0.388	0.3832	6.6684	0.0666	0.1223	328.793	0.248	0.17968	0.53303	0.85454	1.38757	1248.96	N/A	0	0.0002	0.655
3	12		1.5925	0.3593	0.2256	1.8421	5.9593	0.0549	0.1502	182.462	0.191	0.09864	0.50933	0.61464	1.12397	1235.38	N/A	0.0013	0.0023	1.3601
4	12		1.6149	0.606	0.3752	0.5197	6.3312	0.0676	0.1281	305.229	0.223	0.14924	0.59795	0.84116	1.43911	1226.74	0.0013	0.0001	0.0006	0.8239
5	12		1.6604	0.3992	0.2404	1.759	5.8424	0.0567	0.1501	205.487	0.197	0.0979	0.51357	0.62752	1.14109	1234.57	N/A	0.0803	0.1377	1.5694
6	12		1.5546	0.5983	0.3849	0.5027	6.7826	0.0662	0.1209	327.803	0.222	0.17231	0.59511	0.82533	1.42044	1257.77	N/A	0.0001	0.0004	0.737
7	12		1.5478	0.5604	0.3621	0.7785	6.2948	0.0674	0.1313	301.182	0.222	0.13049	0.63496	0.85988	1.49484	1253.99	0.0004	0.003	0.0054	1.1205
8	12		1.6078	0.4551	0.2831	1.328	6.0974	0.0592	0.142	232.198	0.202	0.1436	0.6464	0.73862	1.38502	1251.74	0.0007	0.0331	0.059	1.5604
9	12	High-Fat Diet (HFD)	1.6071	0.293	0.1823	2.2467	5.3692	0.0529	0.1729	140.641	0.181	0.0763	0.54214	0.60585	1.14799	1175.12	0.1934	0.5126	1.6538	1.5954
10	12		1.7773	0.345	0.1941	1.9715	5.957	0.0495	0.1549	156.38	0.183	0.10197	0.59512	0.65218	1.2473	1199.67	0.2238	0.2145	0.6409	1.599
11	12		1.6892	0.4499	0.2664	1.5019	5.6073	0.0639	0.1612	212.412	0.213	0.07235	0.54615	0.71179	1.25794	1175.93	N/A	0.0284	0.0856	0.8922
12	12		1.5536	0.3751	0.2414	1.8482	5.6495	0.0605	0.1562	190.197	0.216	0.12435	0.52117	0.70918	1.23035	1182.67	0.0288	0.0568	0.1278	1.1172
14	12		1.6094	0.4919	0.3056	1.2546	5.9444	0.0658	0.141	271.142	0.219	0.12945	0.61985	0.7973	1.41715	1269.28	0.0197	0.0364	0.0967	1.1329
15	12		1.6594	0.488	0.294	1.264	6.2826	0.0608	0.136	247.758	0.207	0.13238	0.65358	0.8528	1.50638	1253.54	0.0456	0.0936	0.3027	1.039
16	12		1.8041	0.4868	0.2698	1.7236	5.6178	0.0651	0.1554	223.744	0.225	0.09137	0.58713	0.76977	1.3569	1255.07	0.0376	0.0785	0.1827	0.6921
17	16	Chow	1.7676	0.3887	0.2199	1.595	5.5326	0.0565	0.1617	191.276	0.206	0.11177	0.61181	0.71546	1.32727	1251.11	N/A	0.0819	0.2113	1.8801
18	16		1.592	0.4909	0.3084	0.8158	5.7344	0.062	0.1519	250.276	0.212	0.17068	0.75311	0.87058	1.62369	1231.06	0.0086	0.0482	0.0965	1.3858
19	16		1.6981	0.4878	0.2872	0.9677	5.8855	0.0584	0.1492	238.494	0.192	0.16795	0.73939	0.77967	1.51906	1218.92	0.0086	0.0552	0.125	1.5994
20	16		1.7664	0.3811	0.2157	1.7462	5.3479	0.0568	0.1697	184.171	0.206	0.11243	0.54179	0.67439	1.21618	1248.6	0.0243	0.2248	0.4515	1.6933
21	16		1.6782	0.5534	0.3297	0.9193	6.1724	0.0647	0.1352	267.365	0.212	0.11731	0.6564	0.79826	1.45466	1234.3	0.0009	0.0064	0.0106	1.3745
22	16		1.7104	0.3702	0.2164	1.7618	5.7738	0.0529	0.1574	187.859	0.186	0.11363	0.60349	0.6537	1.25719	1249.23	0.0249	0.2419	0.4508	1.919
23	16		1.6845	0.5423	0.3219	0.8384	5.9996	0.0659	0.1445	264.846	0.221	0.21599	0.7084	0.86894	1.57734	1211.54	0.0054	0.0024	0.021	1.4465
24	16		1.6931	0.3988	0.2355	1.6045	5.6926	0.0567	0.1583	200.63	0.198	0.10054	0.56391	0.68938	1.25329	1236.9	0.0137	0.1215	0.2496	1.7359
25	16	High-Fat Diet (HFD)	1.6691	0.2501	0.1498	2.3613	4.2138	0.057	0.2263	124.632	0.187	0.14449	0.65869	0.68741	1.3461	1207.04	N/A	0.7387	2.7824	2.2488
26	16		1.6171	0.274	0.1694	2.0843	4.5727	0.0584	0.2066	152.693	0.203	0.10978	0.61974	0.78012	1.39986	1225.3	0.6518	0.5589	2.1575	2.3675
27	16		1.6632	0.2569	0.1544	2.1422	4.151	0.0593	0.2321	143.789	0.204	0.0953	0.64875	0.74066	1.38941	1246.71	0.5555	0.224	1.2265	2.223
28	16		1.8532	0.361	0.1948	1.8922	4.8768	0.0586	0.1914	175.177	0.202	0.16585	0.69978	0.7977	1.49748	1234.21	0.3685	0.3684	1.1572	2.3943
29	16		1.8289	0.3917	0.2142	1.668	4.9642	0.0598	0.1837	183.901	0.2	0.16925	0.71931	0.80113	1.52044	1244.91	0.4266	0.6609	1.8112	2.3774
30	16		1.6866	0.2574	0.1526	2.0683	4.2825	0.0556	0.2217	126.7	0.193	0.12813	0.60093	0.69018	1.29111	1218.92	0.5344	0.4939	2.0808	2.2846
31	16		1.8353	0.4029	0.2195	1.567	4.668	0.0625	0.1978	197.482	0.205	0.17864	0.69086	0.79027	1.48113	1281.33	0.4618	0.4484	1.3033	2.3826
32	16		1.7165	0.3047	0.1775	2.0647	4.6758	0.0593	0.1959	154.581	0.194	0.10137	0.59795	0.64843	1.24638	1243.2	N/A	0.1218	1.193	2.3702
33	20	Chow	1.5655	0.4858	0.3103	0.8407	5.3061	0.0712	0.1679	256.032	0.218	0.21819	0.75527	0.85426	1.60953	1235.38	0.0004	0.0023	0.0541	1.225
34	20		1.5048	0.33	0.2193	1.6095	5.0827	0.059	0.1786	201.44	0.202	0.10287	0.57318	0.69153	1.26471	1273.24	0.0058	0.0095	0.1435	1.5633
35	20		1.6399	0.4054	0.2472	1.4885	4.9467	0.0632	0.1765	216.459	0.215	0.13999	0.6147	0.75768	1.37238	1275.31	0.0054	0.1149	0.274	1.9238
36	20		1.6943	0.5071	0.2993	0.8754	5.1812	0.0681	0.176	248.747	0.206	0.18928	0.73384	0.80146	1.5353	1266.94	0	0.0043	0.0143	1.2225
37	20		1.4149	0.2795	0.1976	2.1874	4.8231	0.0634	0.1901	167.802	0.189	0.08591	0.56235	0.63423	1.19658	1216.31	N/A	0.017	0.0251	1.517
38	20		1.2607	0.2633	0.2089	1.9736	4.7734	0.0669	0.1893	182.642	0.203	0.07708	0.46862	0.63285	1.10147	1238.34	N/A	0.1258	0.4261	1.7483
39	20		1.5431	0.29	0.1879	2.0197	4.5196	0.0615	0.2053	159.078	0.19	0.10304	0.60979	0.69127	1.30106	1226.29	0.0046	0.0065	0.0485	1.8504
40	20		1.4983	0.3907	0.2607	1.3327	5.1037	0.0647	0.1726	232.198	0.202	0.15059	0.63239	0.73826	1.37065	1266.4	N/A	0.0119	N/A	1.6934
41	20	High-Fat Diet (HFD)	1.5047	0.1926	0.128	2.3315	3.9844	0.0555	0.243	105.205	0.182	0.13459	0.6212	0.67556	1.29676	1242.21	0.3845	0.7177	2.0735	2.3054
42	20		1.4856	0.1939	0.1305	2.2051	3.8998	0.0555	0.2462	111.861	0.193	0.13869	0.55522	0.69432	1.24954	1274.77	0.6174	0.9284	3.4183	2.1442
43	20		1.4889	0.1811	0.1216	2.4284	3.7904	0.0595	0.2536	108.803	0.189	0.10792	0.60369	0.66926	1.27295	1268.38	0.4055	0.3771	2.308	2.0707
44	20		1.5675	0.1965	0.1254	2.5152	3.8648	0.0575	0.2504	108.803	0.187	0.11112	0.5669	0.63386	1.20076	1268.65	0.5137	0.6094	2.9729	2.1602
45	20		1.4554	0.2187	0.1503	2.04	3.8266	0.0597	0.2492	132.457	0.203	0.1093	0.61465	0.74722	1.36187	1264.07	N/A	0.2442	0.6758	N/A
47	20		1.6484	0.2159	0.131	2.0279	3.5854	0.0601	0.2667	101.338	0.197	0.11698	0.62461	0.70484	1.32945	1233.85	0.3927	0.5764	1.6315	2.2145
48	20		1.5219	0.2112	0.1388	2.085	3.6818	0.057	0.262	112.94	0.181	0.10871	0.6294	0.65414	1.28354	1240.14	N/A	0.5257	2.2363	2.1606
49	20	Weight-Loss (WL)	1.5691	0.2124	0.1354	2.3187	3.9073	0.0561	0.2422	113.299	0.197	0.13825	0.5897	0.69838	1.28808	1239.51	0.0791	0.256	0.8326	1.9495
50	20		1.5013	0.2012	0.134	2.1809	4.2806	0.051	0.2261	125.351	0.182	0.13732	0.57772	0.66683	1.24455	1272.88	N/A	0.0934	0.4462	1.9145
51	20		1.7307	0.3128	0.1807	2.0891	4.2566	0.0622	0.2206	160.607	0.191	0.11418	0.55869	0.65382	1.21251	1278.28	0.0305	0.1236	0.4296	2.0541
52	20		1.5276	0.2567	0.168	2.1423	4.1009	0.0607	0.2288	141.18	0.198	0.11251	0.5842	0.68809	1.27229	1261.55	0.1181	0.459	1.404	2.2138
53	20		1.5835	0.3138	0.1981	1.4411	4.2211	0.0638	0.2218	172.299	0.205	0.10224	0.64335	0.76652	1.40987	1241.4	N/A	0.0006	0.0119	1.836
54	20		1.5756	0.4047	0.2568	1.2389	4.0759	0.0773	0.2312	227.792	0.21	0.17271	0.7513	0.82038	1.57168	1264.7	0.0015	0.0321	0.0558	N/A
55	20		1.4965	0.3437	0.2297	1.2298	4.0261	0.069	0.2341	201.26	0.209	0.17474	0.71655	0.78688	1.50343	1273.42	N/A	0.0038	0.0085	1.4597
