# Supplementary material for: Changes in Skeletal Integrity and Marrow Adiposity during High-Fat Diet and after Weight Loss
Source: Front Endocrinol (Lausanne). 2016 Jul 27;7:102. doi: 10.3389/fendo.2016.00102 (PMC4961699; doi:10.3389/fendo.2016.00102)
Supplement: Supplementary file 2 [file Data_Sheet_2.XLSX]

## Sheet: Femur Bone and Osmium
			Trabecular Parameters (Femur)					Cortical Parameters (Femur)						MAT
Mouse Number	Diet Duration (weeks)	Group	Bone Volume Fraction (%)	Trabecular number (1/mm)	Trabecular thickness (mm)	Trabecular Spacing (mm)	Tissue Mineral Density (mg/cc)	Mean Thickness (mm)	Iyy (mm^4)	Marrow Area (mm^2)	Cortical Area (mm^2)	Total Area (mm^2)	Tissue Mineral Density (mg/cc)	Proximal Metaphysis (mm^3)
33	20	Chow	0.308974	5.61218	0.055054	0.12313	582.684	0.215	0.2229	1.336	1.0081	2.3442	1068.33	0
34	20		0.15646	4.00002	0.039115	0.210884	522.287	0.2035	0.1298	0.9968	0.8399	1.8367	1048.35	0.0008
35	20		0.221399	4.82114	0.045922	0.161497	547.851	0.2126	0.1477	1.0077	0.8838	1.8915	1056.42	0.0051
36	20		0.28318	5.47679	0.051706	0.130883	576.054	0.209	0.1999	1.2878	0.958	2.2458	1064.62	0
37	20		0.335098	6.04369	0.055446	0.110016	571.201	0.2244	0.1926	1.3096	1.0403	2.3499	1063.24	0.0017
38	20		0.203497	5.00348	0.040671	0.15919	512.543	0.2144	0.1398	0.9441	0.8724	1.8166	1053.78	0.0017
39	20		0.402038	7.16262	0.05613	0.083484	549.136	0.2294	0.1928	1.2038	1.0411	2.2449	1051.15	0.0117
40	20		0.467577	7.91461	0.059078	0.067271	543.526	0.2281	0.2141	1.4201	1.1031	2.5232	1048.96	0
41	20	High-Fat Diet (HFD)	0.109395	2.73961	0.039931	0.325084	552.775	0.201	0.1371	1.1341	0.8831	2.0172	1033.49	0.031
42	20		0.103809	2.71683	0.03821	0.329866	547.366	0.1995	0.1131	1.0128	0.8255	1.8383	1052.12	0.047
43	20		0.112425	2.78732	0.040334	0.318434	545.752	0.2024	0.1306	1.0979	0.8667	1.9646	1023.52	0.077
44	20		0.084657	2.34068	0.036168	0.391059	527.187	0.1971	0.1199	1.0369	0.8298	1.8667	1030.61	0.0576
45	20		0.187991	3.76611	0.049917	0.215609	590.338	0.2095	0.2289	1.5139	1.0349	2.5487	1021.96	0.0433
46	20		0.18616	3.52548	0.052804	0.230845	584.216	0.2059	0.2322	1.6101	1.0403	2.6503	1019.33	0.1307
47	20		0.226334	4.13678	0.054713	0.187021	590.854	0.2088	0.2608	1.7822	1.1144	2.8966	1018.28	0.0573
48	20		0.16997	4.22932	0.040189	0.196256	539.198	0.2024	0.1544	1.0552	0.8557	1.911	1031.71	0.0212
49	20	Weight-Loss (WL)	0.124248	3.2026	0.038796	0.27345	543.654	0.2153	0.1337	1.0149	0.9037	1.9186	1079.36	0.0101
50	20		0.128817	3.46571	0.037169	0.251372	516.226	0.1967	0.1163	1.0296	0.8184	1.848	1058.34	0.0028
51	20		0.173673	4.16822	0.041666	0.198245	545.255	0.2093	0.1213	1.0097	0.8682	1.8778	1071.64	0.0007
52	20		0.148968	3.64604	0.040857	0.233413	540.651	0.2145	0.1433	1.1059	0.9309	2.0367	1048.49	0.0184
53	20		0.316328	5.641	0.056077	0.121197	590.662	0.2245	0.2015	1.3772	1.0706	2.4479	1048.14	0.0006
54	20		0.166454	3.53543	0.047082	0.23577	583.729	0.225	0.1467	1.1784	1.0197	2.198	1044.62	0.0273
55	20		0.183522	4.37698	0.041929	0.186539	540.729	0.2165	0.1643	1.1199	0.9429	2.0628	1055.21	0.0017
56	20		0.311284	5.568	0.055906	0.123692	564.679	0.2209	0.2152	1.6287	1.1368	2.7654	1036.85	0.0034
