# Supplementary material for: Changes in Skeletal Integrity and Marrow Adiposity during High-Fat Diet and after Weight Loss
Source: Front Endocrinol (Lausanne). 2016 Jul 27;7:102. doi: 10.3389/fendo.2016.00102 (PMC4961699; doi:10.3389/fendo.2016.00102)
Supplement: Supplementary file 3 [file Data_Sheet_3.XLSX]

## Sheet: Femur Mechanical Testing
			Mechanical Testing (Femur)
Mouse Number	Diet Duration (weeks)	Group	Stiffness (N/mm)	Yield stiffness (N/mm)	Max Load (N)	Yield load (N)	Fx Load (N)	PYD (mm)	Yield Disp (mm)	Fx Displ (mm)	Max Displ (mm)	Total wrk (Nmm)	Work to Yield (Nmm)	PY Work (Nmm)	Elastic Modulus (Mpa)
33	20	Normal Diet (ND)	208.15	187.34	33.05	17.58	20.81	0.512	0.097	0.608	0.31	14.9	0.83	14.07	514.825
34	20		186.872	168.18	22.79	11.43	22.28	0.173	0.072	0.245	0.243	3.65	0.42	3.23	793.711
35	20		110.524	99.47	28.24	10.17	27.58	0.334	0.112	0.447	0.312	8.13	0.62	7.52	412.543
36	20		188.537	169.68	30.62	8.52	26.08	0.418	0.052	0.47	0.388	10.39	0.27	10.11	519.968
37	20		224.306	201.88	35.9	15.41	27.76	0.314	0.088	0.403	0.256	9.55	0.65	8.9	642.063
38	20		149.388	134.45	27.09	10.8	26.35	0.192	0.093	0.283	0.261	4.48	0.46	4.02	589.117
39	20		171.73	154.56	35.33	6.06	35.55	0.257	0.039	0.296	0.296	6.07	0.12	5.94	491.057
40	20		287.859	259.07	37.89	28.32	32.64	0.299	0.112	0.411	0.288	12.07	1.69	10.37	741.235
61	20		393.328	353.99	31.42	11.49	31.3	0.138	0.036	0.173	0.174	3.47	0.2	3.27	N/A
62	20		337.154	303.44	26.7	10.64	26.01	0.134	0.037	0.171	0.169	3.06	0.19	2.88	N/A
63	20		261.404	235.26	29.27	11.19	27.71	0.127	0.052	0.178	0.172	3.46	0.31	3.15	N/A
64	20		320.105	288.09	28.61	25.16	25.99	0.094	0.089	0.183	0.118	3.97	1.19	2.78	N/A
41	20	High-Fat Diet (HFD)	174.002	156.6	24.52	9.22	23.84	0.358	0.058	0.416	0.376	7.12	0.28	6.84	699.696
42	20		163.519	147.17	24.31	10.31	23.47	0.308	0.08	0.387	0.379	6.74	0.4	6.34	797.074
43	20		158.289	142.46	23.83	6.27	19.88	0.436	0.047	0.483	0.317	8.12	0.16	7.96	668.191
44	20		148.84	133.96	24.48	10.81	24.31	0.206	0.107	0.313	0.316	4.42	0.53	3.89	684.374
45	20		240.959	216.86	23.31	8.37	22.66	0.194	0.038	0.233	0.23	3.49	0.18	3.31	580.35
46	20		187.415	168.67	27.8	12.53	17.43	0.358	0.077	0.436	0.28	8.55	0.52	8.03	444.974
47	20		235.856	212.27	28.15	13.8	26.97	0.137	0.075	0.213	0.209	3.42	0.51	2.91	498.577
48	20		189.74	170.77	23.35	12.83	25.35	0.129	0.109	0.237	0.237	3.12	0.59	2.53	677.493
56	20		301.548	271.39	22.05	10.18	19.83	0.119	0.038	0.158	0.138	2.37	0.19	2.18	N/A
57	20		301.704	271.53	19.34	9.3	19.29	0.068	0.042	0.11	0.108	1.24	0.19	1.05	N/A
58	20		363.33	327	23.38	10.2	22.38	0.117	0.033	0.15	0.134	2.4	0.18	2.22	N/A
59	20		402.65	362.39	28.26	13.57	27.31	0.126	0.037	0.163	0.159	3.36	0.28	3.08	N/A
60	20		327.623	294.86	28.25	9.73	21.04	0.159	0.032	0.191	0.146	3.54	0.17	3.37	N/A
49	20	Weight-Loss (WL)	153.184	137.87	24.92	8.89	24.46	0.209	0.067	0.277	0.274	4.24	0.33	3.91	631.648
50	20		146.264	131.64	19.39	9.85	19.29	0.133	0.078	0.211	0.202	2.39	0.43	1.96	693.347
51	20		191.686	172.52	17.02	4.2	12.13	0.427	0.026	0.453	0.336	5.73	0.07	5.67	871.209
52	20		176.421	158.78	25.42	7.59	24.51	0.23	0.049	0.279	0.276	4.25	0.2	4.05	678.73
53	20		252.241	227.02	32.41	17.61	31.59	0.229	0.081	0.31	0.298	6.91	0.76	6.15	690.134
54	20		158.403	142.56	27.43	11.33	14.04	0.256	0.083	0.34	0.302	5.62	0.46	5.16	595.287
55	20		155.936	140.34	29.43	10.1	28.4	0.224	0.077	0.301	0.281	5.46	0.39	5.07	523.241
56	20		217.682	195.91	26.37	15.29	23.89	0.197	0.086	0.283	0.215	5.44	0.63	4.81	557.665
65	20		313.107	281.8	26.02	16.83	25.99	0.087	0.065	0.152	0.151	2.77	0.59	2.18	N/A
66	20		407.421	366.68	26.83	17.55	26.58	0.059	0.045	0.104	0.091	1.98	0.45	1.53	N/A
67	20		341.869	307.68	28.51	12.34	21.64	0.153	0.037	0.191	0.142	4.37	0.28	4.09	N/A
68	20		335.867	302.28	27.42	13.48	20.15	0.182	0.049	0.231	0.149	5.36	0.33	5.02	N/A
69	20		321.658	289.49	17.81	9.58	17.5	0.107	0.033	0.14	0.13	1.92	0.18	1.74	N/A
70	20		350.229	315.21	22.88	11.24	20.84	0.183	0.038	0.221	0.12	4.22	0.25	3.97	N/A
